# Supplementary material for: Evaluation of Dynamic Changes of Volatile Organic Components for Fishmeal during Storage by HS-SPME-GC-MS with PLS-DA
Source: Foods. 2024 Apr 23;13(9):1290. doi: 10.3390/foods13091290 (PMC11083336; doi:10.3390/foods13091290)
Supplement: Supplementary file 1 [file foods-13-01290-s001.zip]

Archive with 1 entries (1 files):
- foods-2941717-supplementary.pdf
